# Supplementary material for: Human γS-Crystallin Mutation F10_Y11delinsLN in the First Greek Key Pair Destabilizes and Impairs Tight Packing Causing Cortical Lamellar Cataract
Source: Int J Mol Sci. 2023 Sep 20;24(18):14332. doi: 10.3390/ijms241814332 (PMC10531703; doi:10.3390/ijms241814332)
Supplement: Supplementary file 1 [file ijms-24-14332-s001.zip › Table S1_b-Final.xlsx]

## Sheet: Sheet1
	A. ES-MS of Room Temperature Incubated WT γS-Crystallin with αA-Crystallin				B. ES-MS of Room Temperature Incubated F10_Y11delinsLN mutant γS-Crystallin with αA-Crystallin
	Elution volume	Observed	Compounds detected		Elution volume	Observed	Compounds detected
	mL	Mass Daltans			mL	Mass Daltans
	Positive Control	20729.96, 20872.8	aA-crystallin, gS-crystallin		Positive Control	20730.11, 20788.86	αA-crystallin, F10_Y11delinsLN
	8.5	No Compounds			8.5	No Compounds
	9.5	20729.8	aA-crystallin		9.5	20729.5	aA-crystallin
	10.5	20730.1	aA-crystallin		10.5	20729.8	aA-crystallin
	11.5	20730.1	aA-crystallin		11.5	20730	aA-crystallin
	12.5	20729.6	aA-crystallin		12.5	20729.6	aA-crystallin
	13.5	20729.6	aA-crystallin		13.5	No Compounds
	14.5	No Compounds			14.5	20789.2	F10_Y11delinsLN
	15.5	No Compounds			15.5	20789.5	F10_Y11delinsLN
	16.5	20872.6	gS-crystallin		16.5	20789.6	F10_Y11delinsLN
	17.5	20872.8	gS-crystallin		17.5	20789	F10_Y11delinsLN
	18.5	No Compounds			18.5	No Compounds
	C. ES-MS of 50°C Incubated WT γS-Crystallin with αA-Crystallin				D. ES-MS of 50°C Incubated F10_Y11delinsLN mutant γS-Crystallin γS-Crystallin with αA-Crystallin
	Elution volume	Observed	Compounds detected		Elution volume	Observed	Compounds detected
	mL	Mass Daltans			mL	Mass Daltans
	Positive Control	20730.09, 20872.97	aA-crystallin, gS-crystallin		Positive Control	20729.18, 20788.96	αA-crystallin, F10_Y11delinsLN
	8.5	No Compounds			8.5	No Compounds
	9.5	20729.7	aA-crystallin		9.5	20728.76, 20787.61	αA-crystallin, F10_Y11delinsLN
	10.5	20730.4	aA-crystallin		10.5	20729.2	aA-crystallin
	11.5	20730.2	aA-crystallin		11.5	20729.2	aA-crystallin
	12.5	20730.2	aA-crystallin		12.5	20729.4	aA-crystallin
	13.5	20729	aA-crystallin		13.5	20727.5	aA-crystallin
	14.5	No Compounds			14.5	No Compounds
	15.5	No Compounds			15.5	No Compounds
	16.5	20872.7	gS-crystallin		16.5	20789.5	F10_Y11delinsLN
	17.5	20872.8	gS-crystallin		17.5	20789.8	F10_Y11delinsLN
	18.5	No Compounds			18.5	20789.1	F10_Y11delinsLN
					19.5	No Compounds
	E. ES-MS of 60°C Incubated WT γS-Crystallin with αA-Crystallin				F. ES-MS of 60°C Incubated F10_Y11delinsLN mutant γS-Crystallin with αA-Crystallin
	Elution volume	Observed	Compounds detected		Elution volume	Observed	Compounds detected
	mL	Mass Daltans			mL	Mass Daltans
	Positive Control	20730, 20872.63	aA-crystallin, gS-crystallin		Positive Control	20729.72, 20788.80	αA-crystallin, F10_Y11delinsLN
	8.5	No Compounds	aA-crystallin		8.5	No Compounds
	9.5	20730.6	aA-crystallin		9.5	20729.20, 20788.01	αA-crystallin, F10_Y11delinsLN
	10.5	20730.4	aA-crystallin		10.5	20729.58, 20788.14	αA-crystallin, F10_Y11delinsLN
	11.5	20730.9	aA-crystallin		11.5	20729.5	aA-crystallin
	12.5	20730.4	aA-crystallin		12.5	20729.4	aA-crystallin
	13.5	20728.5	aA-crystallin		13.5	No Compounds
	14.5	No Compounds			14.5	No Compounds
	15.5	No Compounds			15.5	No Compounds
	16.5	20872.7	gS-crystallin		16.5	20789.5	F10_Y11delinsLN
	17.5	20872.5	gS-crystallin		17.5	20789.5	F10_Y11delinsLN
	18.5	No Compounds			18.5	20789.2	F10_Y11delinsLN
					19.5	No Compounds
